# Supplementary material for: Structure of a monomeric photosystem I core associated with iron-stress-induced-A proteins from Anabaena sp. PCC 7120
Source: Nat Commun. 2023 Feb 17;14:920. doi: 10.1038/s41467-023-36504-1 (PMC9938196; doi:10.1038/s41467-023-36504-1)
Supplement: Supplementary file 4 — Source Data [file 41467_2023_36504_MOESM4_ESM.xlsx]

## Sheet: Figure S1a
Figure S1a
	day	isiA				isiA2				isiA3				isiA5
	0	0.972655	0.942785	1.01045	0.986233	0.993092	0.962594	0.989657	1.02811	1.02101	1.02101	1.03526	1.22688	0.923382	1.11342	0.949342	1.05336
	0	1.02811	1.06069	0.989657	1.01396	1.00696	1.03886	1.01045	0.972655	0.97942	0.97942	0.965936	0.815072	1.08298	0.898132	1.05336	0.949342
	20	576.03	645.825	213.783	265.028	81.5719	114.961	126.238	149.086	127.116	278.204	400.317	773.362	411.572	435.039	176.069	293.049
	20	544.958	726.591	221.322	278.204	70.0348	106.521	128	135.298	130.69	310.834	392.079	800.635	336.625	453.513	174.853	246.424
		isiA1				isiA2				isiA3				isiA5
	day	ave	sd			ave	sd			ave	sd			ave	sd
	0	1.00057	0.0360412			1.0003	0.0260739			1.0055	0.0287517			1.00291	0.0817277
	20	433.967	210.277			113.964	26.9172			401.654	259.044			315.893	111.81

## Sheet: Figure S1b
Figure S1b

## Sheet: Figure S1c
Figure S1c
